# Supplementary material for: Kv10.1 Regulates Microtubule Dynamics during Mitosis
Source: Cancers (Basel). 2020 Aug 25;12(9):2409. doi: 10.3390/cancers12092409 (PMC7564071; doi:10.3390/cancers12092409)
Supplement: Supplementary file 1 [file cancers-12-02409-s001.zip]

Archive with 20 entries (18 files):
- cancers-899677-original figrues and supplementary FigS1-S3/
- cancers-899677-original figrues and supplementary FigS1-S3/cancers-889677-original-images/
- cancers-899677-original figrues and supplementary FigS1-S3/cancers-889677-original-images/Figure 1-A+Figure S1-C_pATR+pCHK2-10min.tif
- cancers-899677-original figrues and supplementary FigS1-S3/cancers-889677-original-images/Figure 1-B_pCHK1-8min.tif
- cancers-899677-original figrues and supplementary FigS1-S3/cancers-889677-original-images/Figure 1-C_CHK2-5min.tif
- cancers-899677-original figrues and supplementary FigS1-S3/cancers-889677-original-images/Figure 1_Actin-DDR.tif
- cancers-899677-original figrues and supplementary FigS1-S3/cancers-889677-original-images/Figure 2-A_CDC20-5min.tif
- cancers-899677-original figrues and supplementary FigS1-S3/cancers-889677-original-images/Figure 2-B_MAD2-10min.tif
- cancers-899677-original figrues and supplementary FigS1-S3/cancers-889677-original-images/Figure 2-C_CDC27-3min.tif
- cancers-899677-original figrues and supplementary FigS1-S3/cancers-889677-original-images/Figure 2-D_WEE1-10min.tif
- cancers-899677-original figrues and supplementary FigS1-S3/cancers-889677-original-images/Figure 2-E_pVHL-10min.tif
- cancers-899677-original figrues and supplementary FigS1-S3/cancers-889677-original-images/Figure 2-F_AURKB-9min.tif
- cancers-899677-original figrues and supplementary FigS1-S3/cancers-889677-original-images/Figure 2-G_PLK1-4min.tif
- cancers-899677-original figrues and supplementary FigS1-S3/cancers-889677-original-images/Figure 2_Actin-SAC.tif
- cancers-899677-original figrues and supplementary FigS1-S3/cancers-889677-original-images/Figure S1-A_pBRCA1-10min.tif
- cancers-899677-original figrues and supplementary FigS1-S3/cancers-889677-original-images/Figure S1-B_CHK1-10min.tif
- cancers-899677-original figrues and supplementary FigS1-S3/cancers-889677-original-images/Figure S1-D_p21-3min.tif
- cancers-899677-original figrues and supplementary FigS1-S3/cancers-889677-original-images/Figure S1-E_pH2AX_10min.tif
- cancers-899677-original figrues and supplementary FigS1-S3/cancers-889677-suppl-final.docx
- cancers-899677-original figrues and supplementary FigS1-S3/cancers-889677-suppl-final.pdf
